# Supplementary material for: A proof-of-principle study for the point-of-care detection of ESBL (CTX-M) by NG-Test® CTX-M MULTI lateral flow assay in urine samples using a simplified method for use in a resource-limited setting
Source: JAC Antimicrob Resist. 2024 Jul 3;6(4):dlae103. doi: 10.1093/jacamr/dlae103 (PMC11220667; doi:10.1093/jacamr/dlae103)
Supplement: dlae103_Supplementary_Data [file dlae103_supplementary_data.zip]

Archive with 2 entries (2 files):
- NG biotech supplementary data_R2.docx
- supplementary_table_1_R1.xlsx
