# Supplementary material for: A proof-of-principle study for the point-of-care detection of ESBL (CTX-M) by NG-Test® CTX-M MULTI lateral flow assay in urine samples using a simplified method for use in a resource-limited setting
Source: JAC Antimicrob Resist. 2024 Jul 3;6(4):dlae103. doi: 10.1093/jacamr/dlae103 (PMC11220667; doi:10.1093/jacamr/dlae103)
Supplement: dlae103_Supplementary_Data [file dlae103_supplementary_data.zip › supplementary_table_1_R1.xlsx]

## Sheet: all_transposed_report
SampleID	bioproject_accession	accession	species	Assembly	# contigs	Largest contig	Total length	GC (%)	N50	N90	L50	L90	coverage	(AGly)aac-IVa	(AGly)aadA1-pm	(AGly)strA	(Bla)AmpC1_Ecoli	(Bla)Penicillin_Binding_Protein_Ecoli	(Bla)ampH	(Bla)ampH_Ecoli	(Phe)catB4	(Tet)tetA	(Tet)tetR	ARR-3_4	AcrE	AcrF	AcrS	ArnT	CRP	EC-5	EC-8	Escherichia_coli_acrA	Escherichia_coli_ampC_beta-lactamase	Escherichia_coli_emrE	Escherichia_coli_mdfA	H-NS	Klebsiella_pneumoniae_KpnE	Klebsiella_pneumoniae_KpnF	Klebsiella_pneumoniae_KpnG	Klebsiella_pneumoniae_OmpK37	Klebsiella_pneumoniae_acrA	LptD	Mrx	OmpA	PmrF	TolC	YojI	aac(3)-IIa_6	aac(3)-IId
UR1	PRJNA1101205	SAMN40990110	Escherichia coli	UR30672.spades	113	907373	5193404	50.76	295539	37573	6	22	40	.	.	.	.	100	.	100	.	.	.	.	100	100	100	.	100	100	.	100	.	100.00;100.00	100	100	.	.	.	.	.	.	100	.	100	100	100	.	.
UR10	PRJNA1101205	SAMN40990111	Escherichia coli	UR31135.spades	83	543010	5204294	50.68	242767	51668	7	24	37	.	96.51	.	100	100	.	100	.	100	100	.	100	100	100	.	100	.	.	100	.	100.00;100.00	100	100	.	.	.	.	.	.	.	.	100	100	100	.	.
UR11	PRJNA1101205	SAMN40990117	Escherichia coli	UR7245.spades	143	770768	5321613	50.78	209445	33549	8	31	18	.	.	.	.	100	.	100	100	.	.	.	100	100	100	.	100	100	.	100	.	100	100	100	.	.	.	.	.	.	.	.	100	100	100	.	.
UR12	PRJNA1101205	SAMN40990118	Escherichia coli	UR7335.spades	90	608394	5202409	50.64	193753	34401	8	29	21	.	.	.	.	100	.	100	.	.	.	.	100	100	100	.	100	100	.	100	.	100	100	100	.	.	.	.	.	.	.	.	100	100	100	.	.
UR13	PRJNA1101205	SAMN40990119	Escherichia coli	UR7350.spades	50	730327	5065500	50.63	252953	63706	7	21	21	99.87	.	100	.	100	.	100	.	.	.	.	100	100	100	.	100	.	.	100	.	100	100	100	.	.	.	.	.	.	95.56	.	100	100	100	.	.
UR14	PRJNA1101205	SAMN40990120	Escherichia coli	UR7411.spades	121	309979	4814044	50.71	106617	30404	13	45	32	.	.	.	100	100	.	100	.	100	100	.	83.51	100	.	.	100	.	.	100	.	100	100	100	.	.	.	.	.	.	.	.	100	100	100	.	.
UR15	PRJNA1101205	SAMN40990121	Klebsiella pneumonaie	UR7489.spades	53	838796	5298947	57.42	296338	86747	6	17	11	.	.	.	.	.	100	.	.	.	.	.	.	.	.	100	.	.	.	.	.	.	.	.	100	100	100	99.91	99.75	100	100	100	.	.	.	.	.
UR16	PRJNA1101205	SAMN40990122	Escherichia coli	UR7922.spades	79	451026	5050674	50.65	255802	59604	8	23	33	.	100	.	100	100	.	100	.	.	97.7	100	100	100	100	.	100	.	100	100	.	.	100	100	.	.	.	.	.	.	.	.	100	100	100	.	.
UR17	PRJNA1101205	SAMN40990123	Escherichia coli	UR7942.spades	143	250248	5047726	50.55	118864	24895	15	49	25	.	.	.	100	100	.	100	.	.	.	.	83.51	100	100	.	100	.	.	100	.	100	100	100	.	.	.	.	.	.	.	.	100	100	100	.	.
UR18	PRJNA1101205	SAMN40990124	Klebsiella pneumonaie	UR7963.spades	74	939143	5572754	56.93	453236	80060	5	16	16	.	.	.	.	.	100	.	.	.	.	.	.	.	.	100	.	.	.	.	.	.	.	.	100	100	100	100	99.75	100	100	100	.	.	.	.	.
UR19	PRJNA1101205	SAMN40990125	Escherichia coli	UR8010.spades	101	224816	4849378	50.77	125887	32769	14	44	30	.	96.51	.	100	100	.	100	.	.	.	.	100	100	100	.	100	.	.	100	100	100	100	100	.	.	.	.	.	.	.	.	100	100	100	.	80.72
UR20	PRJNA1101205	SAMN40990126	Escherichia coli	UR8065.spades	77	806005	5028447	50.55	237340	74743	6	21	17	.	.	.	.	100	.	100	.	.	.	.	100	99.97	100	.	100	100	.	100	.	100	100	100	.	.	.	.	.	.	.	.	100	100	100	.	.
UR3	PRJNA1101205	SAMN40990108	Escherichia coli	UR30550.spades	108	367829	5207498	50.21	191896	30045	10	34	46	.	.	.	.	100	.	100	.	100	96.31	.	100	100	100	.	100	100	.	100	.	100.00;100.00	100	100	.	.	.	.	.	.	100	.	100	100	100	.	.
UR4	PRJNA1101205	SAMN40990109	Escherichia coli	UR30573.spades	124	656928	5421233	50.68	269673	41646	7	24	42	.	.	.	.	100	.	100	100	100	100	.	100	100	100	.	100	100	.	100	.	100	100	100	.	.	.	.	.	.	100	.	100	100	100	100	.
UR5	PRJNA1101205	SAMN40990107	Escherichia coli	UR30411.spades	69	712550	5225118	50.69	229942	74731	8	21	42	.	.	.	.	100	.	100	100	100	100	.	100	100	100	.	100	100	.	100	.	100	100	100	.	.	.	.	.	.	.	.	100	100	100	.	.
UR6	PRJNA1101205	SAMN40990113	Citrobacter braakii	UR31299.spades	61	780083	5318634	51.99	343325	129905	6	15	46	.	.	.	.	.	.	.	.	.	.	.	.	.	.	.	.	.	.	.	.	.	.	.	.	.	.	.	.	.	.	.	.	.	.	.	.
UR7	PRJNA1101205	SAMN40990112	Escherichia coli	UR31216.spades	83	714269	5145098	50.61	309850	61545	6	20	43	.	.	.	100	100	.	100	.	.	.	.	100	99.77	100	.	100	.	.	100	.	.	100	100	.	.	.	.	.	.	.	.	100	100	100	.	.
UR8	PRJNA1101205	SAMN40990114	Escherichia coli	UR31640.spades	77	936499	4998130	50.73	248593	38790	6	21	47	.	.	.	.	100	.	100	.	100	96.31	.	100	100	100	.	100	100	.	100	.	100.00;100.00	100	100	.	.	.	.	.	.	100	.	100	100	100	.	.
UR9	PRJNA1101205	SAMN40990116	Escherichia coli	UR31987.spades	65	575574	4933040	50.66	237422	64612	8	23	46	.	.	.	.	100	.	100	.	.	.	.	100	100	100	.	100	.	100	100	.	100	100	100	.	.	.	.	.	.	.	.	100	100	100	.	.
				UR31974.spades	81	912622	4978546	50.72	298485	56693	6	18	45	.	.	.	.	100	.	100	.	.	.	.	100	100	100	.	100	100	.	100	.	100.00;100.00	100	100	.	.	.	.	.	.	.	.	100	100	100	.	.
[truncated: 78 more columns]
